# Supplementary material for: Chromatin insulators homie and nhomie can interact with distant copies either together or separately, with distinct outcomes for enhancer-promoter interactions
Source: PLoS Genet. 2026 Jun 5;22(6):e1011940. doi: 10.1371/journal.pgen.1011940 (PMC13240896; doi:10.1371/journal.pgen.1011940)
Supplement: S1 File — The complete set of pair-wise significance of differences (p-values) between lines, calculated using the t-test function in Microsoft Excel (options settings: 2-tailed, unequal variances). Font colors: red: p > 0.05; black: p < 0.05. (XLSX) [file pgen.1011940.s008.xlsx]

## Sheet: Sheet1
	S1 File
	statistics for Fujioka, et al., 2026, PLoS-Genetics
	for Fig 7
	for Fig 7, left	T-TESTS	% affected							for Fig 7, right	T-TESTS	% affected
				ysc x BSChb	∆N x BSChb	∆Hhb x BSChb	∆N∆HCyO x BSChb						BSChb x ysc	BSChb x ∆N	BSChb x ∆Hhb	BSChb x ∆N∆HCyO
			ysc x BSChb	1	0.0782559	0.000799014	8.20925e-07					BSChb x ysc	1	0.0575627	0.131777	4.95272e-06
			∆N x BSChb	0.0782559	1	0.00327941	1.27441e-05					BSChb x ∆N	0.0575627	1	0.936772	6.78909e-06
			∆Hhb x BSChb	0.000799014	0.00327941	1	9.22436e-05					BSChb x ∆Hhb	0.131777	0.936772	1	0.000139126
			∆N∆HCyO x BSChb	8.20925e-07	1.27441e-05	9.22436e-05	1					BSChb x ∆N∆HCyO	4.95272e-06	6.78909e-06	0.000139126	1
		T-TESTS	severity score								T-TESTS	severity score
				BSChb x ysc	∆N x BSChb	∆Hhb x BSChb	∆N∆HCyO x BSChb						BSChb x ysc	BSChb x ∆N	BSChb x ∆Hhb	BSChb x ∆N∆HCyO
			BSChb x ysc	1	0.00260616	3.60648e-05	1.99604e-07					BSChb x ysc	1	0.00944554	0.011058	1.33841e-07
			∆N x BSChb	0.00260616	1	4.86657e-05	1.34543e-07					BSChb x ∆N	0.00944554	1	0.442257	5.28988e-06
			∆Hhb x BSChb	3.60648e-05	4.86657e-05	1	1.17962e-07					BSChb x ∆Hhb	0.011058	0.442257	1	0.000197184
			∆N∆HCyO x BSChb	1.99604e-07	1.34543e-07	1.17962e-07	1					BSChb x ∆N∆HCyO	1.33841e-07	5.28988e-06	0.000197184	1
	for S5 Fig
	for S5A Fig, left	T-TESTS	% affected
				ysc x BSChb	∆N x BSChb	∆H x BSChb
			ysc x BSChb	1	0.0115854	1.45901e-05
			∆N x BSChb	0.0115854	1	0.000123189
			∆H x BSChb	1.45901e-05	0.000123189	1
		T-TESTS	severity score
				ysc x BSChb	∆N x BSChb	∆H x BSChb
			ysc x BSChb	1	0.00148487	7.85405e-06
			∆N x BSChb	0.00148487	1	4.72349e-06
			∆H x BSChb	7.85405e-06	4.72349e-06	1
	for S5A Fig, right	T-TESTS	% affected
				BSChb x ysc	BSChb x ∆N	BSChb x ∆H
			BSChb x ysc	1	0.000751495	0.0105223
			BSChb x ∆N	0.000751495	1	0.891176
			BSChb x ∆H	0.0105223	0.891176	1
		T-TESTS	severity score
				BSChb x ysc	BSChb x ∆N	BSChb x ∆H
			BSChb x ysc	1	0.00816258	0.00316557
			BSChb x ∆N	0.00816258	1	0.370212
			BSChb x ∆H	0.00316557	0.370212	1
	for S5B Fig, left	T-TESTS	% affected
				ysc x Df(eve)	∆H x Df(eve)	∆N∆H x Df(eve)
			ysc x Df(eve)	1	0.00550079	0.000188029
			∆H x Df(eve)	0.00550079	1	0.0625482
			∆N∆H x Df(eve)	0.000188029	0.0625482	1
		T-TESTS	severity score
				ysc x Df(eve)	∆H x Df(eve)	∆N∆H x Df(eve)
			ysc x Df(eve)	1	1.92359e-05	7.11473e-07
			∆H x Df(eve)	1.92359e-05	1	1.56009e-07
			∆N∆H x Df(eve)	7.11473e-07	1.56009e-07	1
	for S5B Fig, right	T-TESTS	% affected
				Df(eve) x ysc	Df(eve) x ∆H	Df(eve) x ∆N∆H
			Df(eve) x ysc	1	0.101202	0.0017299
			Df(eve) x ∆H	0.101202	1	0.0419603
			Df(eve) x ∆N∆H	0.0017299	0.0419603	1
		T-TESTS	severity score
				Df(eve) x ysc	Df(eve) x ∆H	Df(eve) x ∆N∆H
			Df(eve) x ysc	1	0.0142332	0.00368965
			Df(eve) x ∆H	0.0142332	1	0.00522843
			Df(eve) x ∆N∆H	0.00368965	0.00522843	1
	for S5C Fig, left	T-TESTS	% affected
				ysc x R13	∆H x R13	∆N∆H x R13
			ysc x R13	1	0.0233808	0.000271021
			∆H x R13	0.0233808	1	0.023295
			∆N∆H x R13	0.000271021	0.023295	1
		T-TESTS	severity score
				ysc x R13	∆H x R13	∆N∆H x R13
			ysc x R13	1	3.22426e-05	7.12039e-05
			∆H x R13	3.22426e-05	1	0.000165144
			∆N∆H x R13	7.12039e-05	0.000165144	1
	for S5C Fig, right	T-TESTS	% affected
				R13 x ysc	R13 x ∆H	R13 x ∆N∆H
			R13 x ysc	1	0.00128075	0.000701936
			R13 x ∆H	0.00128075	1	0.462465
			R13 x ∆N∆H	0.000701936	0.462465	1
		T-TESTS	severity score
				R13 x ysc	R13 x ∆H	R13 x ∆N∆H
			R13 x ysc	1	0.000612636	2.84243e-05
			R13 x ∆H	0.000612636	1	1.30141e-05
			R13 x ∆N∆H	2.84243e-05	1.30141e-05	1
